# Supplementary material for: A sandwich-type cluster containing Ge@Pd3 planar fragment flanked by aromatic nonagermanide caps
Source: Nat Commun. 2020 Oct 20;11:5286. doi: 10.1038/s41467-020-19079-z (PMC7575547; doi:10.1038/s41467-020-19079-z)
Supplement: Supplementary file 3 — Supplementary Data 1 [file 41467_2020_19079_MOESM3_ESM.xlsx]

## Sheet: Sheet1
Corresponding indices table: Cluster-1: Cluster-2: Gex Gex+20 Pd1 Pd4 Pd2 Pd5 Pd3 Pd6 P1 P4 P2 P5 P3 P6
Indices of selected bonds. (Indices of cluster-1 are given. Indices for the corresponding bonds of cluster-2 could be obtained using the Corresponding Indices table above)	Cluster-1	Cluster-2
Pd1-Ge1	2.4750(14)	2.4856(16)
Pd1-Ge11	2.5055(15)	2.4879(16)
Pd1-Ge0	2.4196(14)	2.4263(14)
Pd1-P1	2.298(3)	2.308(3)
Pd3-Ge3	2.5331(14)	2.4906(15)
Pd3-Ge13	2.5138(15)	2.4908(15)
Pd3-Ge0	2.4030(14)	2.4240(14)
Pd3-P3	2.295(3)	2.320(3)
Pd2-Ge2	2.4817(14)	2.5255(16)
Pd2-Ge12	2.4919(14)	2.5052(16)
Pd2-Ge0	2.4247(14)	2.4170(15)
Pd2-P2	2.317(3)	2.306(3)
Ge8-Ge5	2.6146	2.639(3)
Ge8-Ge4	2.6246(18)	2.650(2)
Ge8-Ge1	2.5256(17)	2.542(2)
Ge8-Ge2	2.5578(17)	2.550(2)
Ge5-Ge4	2.6698(18)	2.601(2)
Ge5-Ge2	2.8085(17)	3.042
Ge5-Ge6	2.6185(19)	2.622(3)
Ge5-Ge9	2.6604(18)	2.626(2)
Ge4-Ge1	2.8299(17)	2.824(2)
Ge4-Ge6	2.5933(18)	2.661(2)
Ge4-Ge7	2.6555(19)	2.637(2)
Ge1-Ge2	2.7442(16)	2.7444(19)
Ge1-Ge7	2.5511(18)	2.532(2)
Ge1-Ge3	2.7278(17)	2.7493(18)
Ge1-Ge0	2.7955(17)	2.7779(18)
Ge2-Ge3	2.7184(17)	2.7292(19)
Ge2-Ge9	2.5417(16)	2.556(2)
Ge2-Ge0	2.8266(16)	2.9054(18)
Ge6-Ge3	3.06	2.817(2)
Ge6-Ge7	2.6320(19)	2.611(2)
Ge6-Ge9	2.6272(19)	2.674(2)
Ge7-Ge3	2.5479(18)	2.5596(19)
Ge3-Ge9	2.5563(17)	2.5268(19)
Ge3-Ge0	2.9059(17)	2.8068(18)
Ge18-Ge12	2.5332(18)	2.5554(19)
Ge18-Ge11	2.5371(19)	2.5446(19)
Ge18-Ge14	2.639(2)	2.633(2)
Ge18-Ge15	2.650(2)	2.642(2)
Ge12-Ge11	2.7640(19)	2.7365(18)
Ge12-Ge15	2.8929(19)	2.913(2)
Ge12-Ge13	2.7506(19)	2.7220(19)
Ge12-Ge19	2.539(2)	2.538(2)
Ge12-Ge0	2.8585(18)	2.7856(19)
Ge11-Ge14	2.8659(19)	2.859(2)
Ge11-Ge13	2.7509(19)	2.7531(18)
Ge11-Ge17	2.5386(19)	2.5384(19)
Ge11-Ge0	2.8001(17)	2.8360(18)
Ge14-Ge15	2.624(2)	2.623(2)
Ge14-Ge17	2.629(2)	2.645(2)
Ge14-Ge16	2.612(2)	2.628(2)
Ge15-Ge16	2.619(2)	2.621(2)
Ge15-Ge19	2.624(2)	2.630(2)
Ge13-Ge17	2.5609(19)	2.5407(19)
Ge13-Ge16	2.930(2)	2.907(2)
Ge13-Ge19	2.545(2)	2.549(2)
Ge13-Ge0	2.8342(17)	2.8693(18)
Ge17-Ge16	2.634(2)	2.647(2)
Ge16-Ge19	2.635(2)	2.626(2)
Indices of selected angles. (Indices of cluster-1 are given. Indices for the corresponding angles of cluster-2 could be obtained using the Corresponding Indices table above)	Cluster-1	Cluster-2
Ge1 Pd1 Ge11	138.92(5)	139.35(5)
Ge0 Pd1 Ge1	69.65(4)	68.87(5)
Ge0 Pd1 Ge11	69.27(5)	70.48(5)
P1 Pd1 Ge1	109.73(9)	109.94(11)
P1 Pd1 Ge11	111.03(9)	110.28(11)
P1 Pd1 Ge0	173.60(9)	171.40(10)
Ge13 Pd3 Ge3	142.31(5)	140.39(5)
Ge0 Pd3 Ge3	72.08(4)	69.64(5)
Ge0 Pd3 Ge13	70.36(5)	71.42(5)
P3 Pd3 Ge	106.39(9)	116.49(9)
P3 Pd3 Ge13	110.78(9)	103.04(9)
P3 Pd3 Ge0	165.88(11)	165.00(10)
Ge2 Pd2 Ge12	140.93(5)	140.82(6)
Ge0 Pd2 Ge2	70.34(4)	71.97(5)
Ge0 Pd2 Ge12	71.08(5)	68.91(5)
P2 Pd2 Ge2	115.11(8)	107.08(10)
P2 Pd2 Ge12	103.80(9)	111.91(10)
P2 Pd2 Ge0	164.92(9)	171.49(9)
Ge5 Ge8 Ge4	61.27(5)	58.91(6)
Ge1 Ge8 Ge5	98.69(6)	98.49(7)
Ge1 Ge8 Ge4	66.63(5)	65.86(6)
Ge1 Ge8 Ge2	65.34(5)	65.23(6)
Ge2 Ge8 Ge5	65.76(5)	71.76(6)
Ge2 Ge8 Ge4	98.16(6)	100.77(7)
Ge8 Ge5 Ge4	59.55(5)	60.74(7)
Ge8 Ge5 Ge6	107.98(6)	108.39(7)
Ge8 Ge5 Ge9	108.94(6)	104.63(7)
Ge6 Ge5 Ge4	58.72(5)	61.25(6)
Ge6 Ge5 Ge9	59.69(5)	61.26(6)
Ge9 Ge5 Ge4	105.97(6)	109.11(7)
Ge8 Ge4 Ge5	59.18(5)	60.35(7)
Ge8 Ge4 Ge1	55.01(4)	55.24(6)
Ge8 Ge4 Ge7	108.10(6)	108.15(7)
Ge5 Ge4 Ge1	90.28(5)	92.62(7)
Ge6 Ge4 Ge8	108.43(6)	106.93(7)
Ge6 Ge4 Ge5	59.65(5)	59.76(7)
Ge6 Ge4 Ge1	92.74(5)	90.55(6)
Ge6 Ge4 Ge7	60.18(5)	59.05(6)
Ge7 Ge4 Ge5	106.45(6)	108.20(7)
Ge7 Ge4 Ge1	55.32(4)	55.13(5)
Pd1 Ge1 Ge8	115.24(6)	130.26(7)
Pd1 Ge1 Ge4	156.10(6)	155.78(7)
Pd1 Ge1 Ge2	106.77(5)	111.80(6)
Pd1 Ge1 Ge7	129.41(6)	114.04(7)
Pd1 Ge1 Ge3	111.13(5)	106.28(6)
Pd1 Ge1 Ge0	54.24(4)	54.56(4)
Ge8 Ge1 Ge4	58.36(5)	58.90(6)
Ge8 Ge1 Ge2	57.90(4)	57.52(5)
Ge8 Ge1 Ge7	114.69(6)	115.05(7)
Ge8 Ge1 Ge3	109.34(6)	105.88(7)
Ge8 Ge1 Ge0	108.51(6)	114.85(7)
Ge2 Ge1 Ge4	89.26(5)	92.00(6)
Ge2 Ge1 Ge0	61.35(4)	63.48(5)
Ge7 Ge1 Ge4	58.87(5)	58.68(6)
Ge7 Ge1 Ge2	105.80(6)	109.32(7)
Ge7 Ge1 Ge3	57.60(5)	57.80(5)
Ge7 Ge1 Ge0	114.87(6)	108.04(6)
Ge3 Ge1 Ge4	92.17(5)	89.30(6)
Ge3 Ge1 Ge2	59.57(4)	59.58(5)
Ge3 Ge1 Ge0	63.47(4)	61.04(5)
Ge0 Ge1 Ge4	148.20(6)	147.93(7)
Pd2 Ge2 Ge8	124.64(6)	124.57(7)
Pd2 Ge2 Ge1	110.02(5)	103.49(6)
Pd2 Ge2 Ge3	104.65(5)	104.13(6)
Pd2 Ge2 Ge9	120.38(6)	126.00(7)
Pd2 Ge2 Ge0	53.88(4)	52.28(4)
Ge8 Ge2 Ge1	56.76(4)	57.25(5)
Ge8 Ge2 Ge3	108.67(6)	106.26(7)
Ge8 Ge2 Ge0	106.66(5)	110.42(7)
Ge1 Ge2 Ge0	60.22(4)	58.82(5)
Ge3 Ge2 Ge1	59.91(4)	60.30(5)
Ge3 Ge2 Ge0	63.18(4)	59.66(5)
Ge9 Ge2 Ge8	114.66(6)	109.43(7)
Ge9 Ge2 Ge1	106.34(6)	105.94(7)
Ge9 Ge2 Ge3	58.04(5)	57.01(5)
Ge9 Ge2 Ge0	115.58(6)	111.56(6)
Ge5 Ge6 Ge7	108.66(6)	108.36(8)
Ge5 Ge6 Ge9	60.95(5)	59.46(6)
Ge4 Ge6 Ge5	61.63(5)	58.99(6)
Ge4 Ge6 Ge7	61.08(5)	60.02(6)
Ge4 Ge6 Ge9	109.22(6)	105.94(8)
Ge9 Ge6 Ge7	104.35(6)	108.50(7)
Ge1 Ge7 Ge4	65.81(5)	66.19(6)
Ge1 Ge7 Ge6	98.56(6)	98.57(7)
Ge6 Ge7 Ge4	58.74(5)	60.93(6)
Ge3 Ge7 Ge4	100.60(6)	97.82(6)
Ge3 Ge7 Ge1	64.68(5)	65.36(5)
Ge3 Ge7 Ge6	72.41(5)	66.03(6)
Pd3 Ge3 Ge1	104.23(5)	110.01(6)
Pd3 Ge3 Ge2	103.79(5)	104.67(6)
Pd3 Ge3 Ge7	125.87(6)	124.46(6)
Pd3 Ge3 Ge9	125.14(6)	120.22(6)
Pd3 Ge3 Ge0	51.89(4)	54.06(4)
Ge1 Ge3 Ge0	59.40(4)	59.98(5)
Ge2 Ge3 Ge1	60.51(4)	60.12(5)
Ge2 Ge3 Ge0	60.23(4)	63.29(5)
Ge7 Ge3 Ge1	57.72(5)	56.84(5)
Ge7 Ge3 Ge2	106.66(6)	108.96(6)
Ge7 Ge3 Ge9	108.96(6)	114.97(7)
Ge7 Ge3 Ge0	111.32(6)	106.39(6)
Ge9 Ge3 Ge1	106.42(6)	106.61(6)
Ge9 Ge3 Ge2	57.52(5)	58.03(5)
Ge9 Ge3 Ge0	112.46(6)	115.76(6)
Ge2 Ge9 Ge5	65.30(5	71.89(6)
Ge2 Ge9 Ge6	98.66(6)	100.43(7)
Ge2 Ge9 Ge3	64.45(5)	64.96(5)
Ge6 Ge9 Ge5	59.36(5)	59.28(6)
Ge3 Ge9 Ge5	100.34(6)	98.75(7)
Ge3 Ge9 Ge6	72.36(5)	65.54(6)
Ge12 Ge18 Ge11	66.07(5)	64.90(5)
Ge12 Ge18 Ge14	99.13(7)	98.54(6)
Ge12 Ge18 Ge15	67.81(6)	68.15(6)
Ge11 Ge18 Ge14	67.21(6)	67.03(6)
Ge11 Ge18 Ge15	99.12(7)	98.97(7)
Ge14 Ge18 Ge15	59.50(6)	59.63(6)
Pd2 Ge12 Ge18	124.87(7)	126.53(7)
Pd2 Ge12 Ge11	107.06(6)	110.32(6)
Pd2 Ge12 Ge15	162.99(7)	159.80(7)
Pd2 Ge12 Ge13	104.44(5)	106.15(6)
Pd2 Ge12 Ge19	121.87(6)	120.19(7)
Pd2 Ge12 Ge0	53.36(4)	54.05(4)
Ge18 Ge12 Ge11	57.03(5)	57.36(5)
Ge18 Ge12 Ge15	58.01(6)	57.34(6)
Ge18 Ge12 Ge13	107.35(6)	107.93(6)
Ge18 Ge12 Ge19	113.15(7)	112.68(7)
Ge18 Ge12 Ge0	109.24(6)	111.00(6)
Ge11 Ge12 Ge15	88.50(6)	88.49(6)
Ge11 Ge12 Ge0	59.71(4)	61.80(5)
Ge13 Ge12 Ge11	59.84(5)	60.58(5)
Ge13 Ge12 Ge15	89.17(6)	89.22(6)
Ge13 Ge12 Ge0	60.66(5)	62.78(5)
Ge19 Ge12 Ge11	106.45(6)	107.44(7)
Ge19 Ge12 Ge15	57.34(6)	57.19(6)
Ge19 Ge12 Ge13	57.35(5)	57.85(5)
Ge19 Ge12 Ge0	111.99(6)	113.75(7)
Ge0 Ge12 Ge15	143.62(6)	146.05(7)
Pd1 Ge11 Ge18	125.29(7)	119.26(7)
Pd1 Ge11 Ge12	109.34(5)	105.06(6)
Pd1 Ge11 Ge14	160.33(7)	160.87(7)
Pd1 Ge11 Ge13	106.15(5)	108.84(6)
Pd1 Ge11 Ge17	120.60(7)	126.42(7)
Pd1 Ge11 Ge0	53.92(4)	53.74(4)
Ge18 Ge11 Ge12	56.90(5)	57.74(5)
Ge18 Ge11 Ge14	58.08(5)	57.96(5)
Ge18 Ge11 Ge13	107.23(7)	107.30(6)
Ge18 Ge11 Ge17	113.75(7)	114.07(7)
Ge18 Ge11 Ge0	110.96(6)	109.73(6)
Ge12 Ge11 Ge14	88.72(6)	89.25(6)
Ge12 Ge11 Ge0	61.82(4)	61.76(4)
Ge13 Ge11 Ge12	59.84(5)	59.45(5)
Ge13 Ge11 Ge14	89.41(6)	89.27(6)
Ge17 Ge11 Ge12	107.13(7)	106.95(7)
Ge17 Ge11 Ge14	57.84(5)	58.32(5)
Ge17 Ge11 Ge13	57.75(5)	57.22(5)
Ge17 Ge11 Ge0	111.74(6)	112.06(6)
Ge0 Ge11 Ge14	145.65(7)	144.99(6)
Ge18 Ge14 Ge11	54.70(5)	55.01(5)
Ge15 Ge14 Ge18	60.46(6)	60.37(6)
Ge15 Ge14 Ge11	91.86(6)	91.91(6)
Ge15 Ge14 Ge17	108.20(7)	108.10(7)
Ge17 Ge14 Ge18	107.60(6)	107.81(7)
Ge17 Ge14 Ge11	54.83(5)	54.75(5)
Ge16 Ge14 Ge18	108.35(7)	108.17(7)
Ge16 Ge14 Ge11	91.95(6)	91.73(6)
Ge16 Ge14 Ge15	60.03(7)	59.88(7)
Ge16 Ge14 Ge17	60.36(6)	60.26(6)
Ge18 Ge15 Ge12	54.17(5)	54.50(5)
Ge14 Ge15 Ge18	60.03(6)	60.00(6)
Ge14 Ge15 Ge12	90.92(6)	90.35(6)
Ge16 Ge15 Ge18	107.78(8)	108.11(7)
Ge16 Ge15 Ge12	91.62(6)	90.62(6)
Ge16 Ge15 Ge14	59.74(6)	60.16(6)
Ge16 Ge15 Ge19	60.34(6)	60.01(6)
Ge19 Ge15 Ge18	106.76(7)	107.04(7)
Ge19 Ge15 Ge12	54.54(5)	54.21(5)
Ge19 Ge15 Ge14	107.41(7)	107.55(7)
Pd3 Ge13 Ge12	103.48(5)	103.21(6)
Pd3 Ge13 Ge11	108.18(6)	107.82(6)
Pd3 Ge13 Ge17	128.17(7)	127.20(7)
Pd3 Ge13 Ge16	163.34(7)	163.24(6)
Pd3 Ge13 Ge19	119.80(7)	119.96(7)
Pd3 Ge13 Ge0	52.99(4)	53.21(4)
Ge12 Ge13 Ge11	60.32(5)	59.97(5)
Ge12 Ge13 Ge16	88.25(6)	88.78(6)
Ge12 Ge13 Ge0	61.55(4)	59.69(5)
Ge11 Ge13 Ge16	87.83(6)	88.25(6)
Ge11 Ge13 Ge0	60.16(4)	60.54(4)
Ge17 Ge13 Ge12	106.90(6)	107.32(6)
Ge17 Ge13 Ge11	56.96(5)	57.14(5)
Ge17 Ge13 Ge16	56.86(6)	57.68(6)
Ge17 Ge13 Ge0	109.98(6)	110.92(6)
Ge19 Ge13 Ge12	57.14(5)	57.46(5)
Ge19 Ge13 Ge11	106.67(6)	106.63(6)
Ge19 Ge13 Ge17	111.91(7)	112.74(7)
Ge19 Ge13 Ge16	57.03(6)	57.09(6)
Ge19 Ge13 Ge0	112.59(6)	110.68(7)
Ge0 Ge13 Ge16	143.41(6)	143.17(6)
Ge11 Ge17 Ge14	67.34(6)	66.92(6)
Ge11 Ge17 Ge13	65.29(5)	65.65(5)
Ge11 Ge17 Ge16	99.29(7)	98.94(7)
Ge14 Ge17 Ge16	59.49(6)	59.55(6)
Ge13 Ge17 Ge14	99.18(7)	99.00(7)
Ge13 Ge17 Ge16	68.65(6)	68.11(6)
Ge14 Ge16 Ge15	60.22(6)	59.96(6)
Ge14 Ge16 Ge13	90.80(6)	90.75(6)
Ge14 Ge16 Ge17	60.15(6)	60.19(6)
Ge14 Ge16 Ge19	107.46(7)	107.52(7)
Ge15 Ge16 Ge13	90.96(6)	91.37(6)
Ge15 Ge16 Ge17	108.19(7)	108.11(7)
Ge15 Ge16 Ge19	59.92(6)	60.17(6)
Ge17 Ge16 Ge13	54.49(5)	54.20(5)
Ge17 Ge16 Ge19	106.81(7)	106.97(7)
Ge19 Ge16 Ge13	54.11(5)	54.59(5)
Ge12 Ge19 Ge15	68.13(6)	68.60(6)
Ge12 Ge19 Ge13	65.51(6)	64.70(5)
Ge12 Ge19 Ge16	99.75(7)	99.43(7)
Ge15 Ge19 Ge16	59.73(6)	59.82(6)
Ge13 Ge19 Ge15	100.08(7)	99.73(7)
Ge13 Ge19 Ge16	68.86(6)	68.33(6)
Pd1 Ge0 Pd2	126.45(6)	123.17(6)
Pd1 Ge0 Ge1	56.11(4)	56.57(4)
Pd1 Ge0 Ge2	105.83(5)	108.39(5)
Pd1 Ge0 Ge3	107.10(5)	106.22(5)
Pd1 Ge0 Ge12	108.89(5)	105.30(5)
Pd1 Ge0 Ge11	56.81(4)	55.77(4)
Pd1 Ge0 Ge13	106.05(5)	107.01(5)
Pd3 Ge0 Pd1	123.35(6)	125.88(6)
Pd3 Ge0 Pd2	110.18(5)	110.95(5)
Pd3 Ge0 Ge1	105.83(5)	111.13(6)
Pd3 Ge0 Ge2	104.17(5)	101.37(5)
Pd3 Ge0 Ge3	56.04(4)	56.30(4)
Pd3 Ge0 Ge12	103.31(5)	103.16(5)
Pd3 Ge0 Ge11	109.93(5)	107.19(5)
Pd3 Ge0 Ge13	56.65(4)	55.37(4)
Pd2 Ge0 Ge1	110.10(5)	105.48(6)
Pd2 Ge0 Ge2	55.77(4)	55.75(4)
Pd2 Ge0 Ge3	100.79(5)	104.82(5)
Pd2 Ge0 Ge12	55.55(4)	57.04(4)
Pd2 Ge0 Ge11	107.89(5)	109.79(6)
Pd2 Ge0 Ge13	103.82(5)	104.21(5)
Ge1 Ge0 Ge2	58.43(4)	57.70(5)
Ge1 Ge0 Ge3	57.13(4)	58.98(5)
Ge1 Ge0 Ge12	150.69(6)	145.53(6)
Ge1 Ge0 Ge11	112.92(5)	112.35(6)
Ge1 Ge0 Ge13	145.80(6)	150.27(6)
Ge2 Ge0 Ge3	56.59(4)	144.59(6)
Ge2 Ge0 Ge12	111.07(5)	112.76(6)
Ge12 Ge0 Ge3	143.98(6)	148.47(6)
Ge11 Ge0 Ge2	145.78(6)	151.32(6)
Ge11 Ge0 Ge3	151.23(6)	145.29(6)
Ge11 Ge0 Ge12	58.47(4)	58.25(5)
Ge11 Ge0 Ge13	58.45(4)	57.70(4)
Ge13 Ge0 Ge3	112.62(5)	111.32(5)
Ge13 Ge0 Ge12	57.78(4)	57.52(5)
